# Supplementary material for: New Piperazine Derivatives of 6-Acetyl-7-hydroxy-4-methylcoumarin as 5-HT1A Receptor Agents
Source: Int J Mol Sci. 2023 Feb 1;24(3):2779. doi: 10.3390/ijms24032779 (PMC9917830; doi:10.3390/ijms24032779)
Supplement: Supplementary file 1 [file ijms-24-02779-s001.zip]

Archive with 1 entries (1 files):
- ijms-2187388-supplementary.pdf
